# Supplementary material for: Comparative analysis of NSG and NBSGW mice for preclinical evaluation of gene-modified human hematopoietic stem and progenitor cells
Source: Stem Cell Res Ther. 2026 Apr 15;17:196. doi: 10.1186/s13287-026-05010-8 (PMC13196111; doi:10.1186/s13287-026-05010-8)
Supplement: Supplementary file 1 — Supplementary Material 1. [file 13287_2026_5010_MOESM1_ESM.xlsx]

## Sheet: top50_BYcluster
	Table Suppl.1 . Related to Figure 4D: Top 50 statistically significant genes differentially expressed among each cluster. Cluster identity – Cluster 0: Pre B Cell 1, Cluster 1: Pre B Cell 2, Cluster 2: LMP, Cluster 3: MEP, Cluster 4: Pre B Cell 3, Cluster 5: GMP, Cluster 6: CLP, Cluster 7: B Cells, Cluster 8: HSC/MPP
	X	p_val	avg_log2FC	pct.1	pct.2	p_val_adj	cluster	gene
1	RPS4Y2	0	2.63763	0.701	0.125	0	0	RPS4Y2
2	MT1X	0	2.19608	0.651	0.324	0	0	MT1X
3	HMHB1	0	2.15449	0.487	0.112	0	0	HMHB1
4	DEPP1	0	1.99975	0.771	0.247	0	0	DEPP1
5	DUSP26	0	1.93953	0.642	0.151	0	0	DUSP26
6	CD9	0	1.81049	0.94	0.52	0	0	CD9
7	CD27	0	1.80934	0.497	0.115	0	0	CD27
8	CALHM6	0	1.80789	0.967	0.563	0	0	CALHM6
9	VPREB3	0	1.76404	0.998	0.592	0	0	VPREB3
10	P4HA2	0	1.7166	0.643	0.184	0	0	P4HA2
11	LHPP	0	1.66417	0.91	0.514	0	0	LHPP
12	HIST1H1C	0	1.56078	0.908	0.528	0	0	HIST1H1C
13	VPREB1	0	1.56045	0.995	0.613	0	0	VPREB1
14	CD79B	0	1.55632	0.998	0.716	0	0	CD79B
15	CD37	0	1.49139	0.936	0.539	0	0	CD37
16	BTG2	0	1.42574	0.961	0.556	0	0	BTG2
17	H1FX	0	1.28377	0.971	0.793	0	0	H1FX
18	IGLL1	0	1.24409	0.958	0.679	0	0	IGLL1
19	HLA-DPB1	0	1.22697	0.99	0.704	0	0	HLA-DPB1
20	RAG1	0	1.22143	0.842	0.455	0	0	RAG1
21	CXCR4	0	1.20969	0.927	0.589	0	0	CXCR4
22	HLA-DRA	0	1.20762	1	0.884	0	0	HLA-DRA
23	SH3BGRL3	0	1.20573	0.994	0.696	0	0	SH3BGRL3
24	PPP1R14B	0	1.20192	0.976	0.725	0	0	PPP1R14B
25	DNTT	0	1.16536	1	0.848	0	0	DNTT
26	PNRC1	0	1.15161	0.945	0.676	0	0	PNRC1
27	YPEL3	0	1.1381	0.803	0.498	0	0	YPEL3
28	XBP1	0	1.12458	0.977	0.743	0	0	XBP1
29	JUND	0	1.11922	0.999	0.927	0	0	JUND
30	HLA-A	0	1.11065	0.999	0.853	0	0	HLA-A
31	BTG1	0	1.0895	0.964	0.695	0	0	BTG1
32	GBP4	0	1.08263	0.866	0.505	0	0	GBP4
33	LINC01013	0	1.07727	0.904	0.408	0	0	LINC01013
34	HIST1H2AC	0	1.07186	0.875	0.525	0	0	HIST1H2AC
35	ALOX5	0	1.06989	0.84	0.375	0	0	ALOX5
36	CD99	0	1.06183	0.997	0.858	0	0	CD99
37	CD24	0	1.05503	0.849	0.367	0	0	CD24
38	MZB1	0	1.02833	0.972	0.634	0	0	MZB1
39	CD74	0	1.02544	1	0.948	0	0	CD74
40	VDAC1	0	1.0144	0.906	0.691	0	0	VDAC1
41	AL132996.1	0	0.970263	0.741	0.312	0	0	AL132996.1
42	CD81	0	0.964191	0.951	0.681	0	0	CD81
43	LAPTM5	0	0.958199	0.988	0.805	0	0	LAPTM5
44	HLA-C	0	0.955843	0.996	0.815	0	0	HLA-C
45	HLA-DMA	0	0.954201	0.92	0.67	0	0	HLA-DMA
46	H3F3B	0	0.953849	0.999	0.931	0	0	H3F3B
47	SOX4	0	0.945596	0.996	0.854	0	0	SOX4
48	GABPB1-IT1	0	0.94322	0.837	0.591	0	0	GABPB1-IT1
49	MAP1LC3B	0	0.941916	0.969	0.786	0	0	MAP1LC3B
50	SOCS2	0	0.932365	0.895	0.594	0	0	SOCS2
51	HLA-DRA.1	0	-1.31732	0.804	0.988	0	1	HLA-DRA
52	ARHGDIB.1	0	-1.35147	0.467	0.986	0	1	ARHGDIB
53	B2M.1	0	-1.39154	0.891	0.998	0	1	B2M
54	UBC.1	0	-1.41041	0.382	0.98	0	1	UBC
55	ATP6V1G1.1	0	-1.45819	0.229	0.943	0	1	ATP6V1G1
56	HNRNPA1.1	0	-1.45933	0.43	0.979	0	1	HNRNPA1
57	RNASEK.1	0	-1.47321	0.209	0.934	0	1	RNASEK
58	MYL6	0	-1.49416	0.276	0.955	0	1	MYL6
59	ARPC3.1	0	-1.49818	0.307	0.97	0	1	ARPC3
60	HLA-DPA1.1	0	-1.50324	0.322	0.958	0	1	HLA-DPA1
61	CALHM6.1	0	-1.61256	0.238	0.929	0	1	CALHM6
62	H3F3A	0	-1.61377	0.614	0.997	0	1	H3F3A
63	HINT1.1	0	-1.62009	0.224	0.916	0	1	HINT1
64	ACTB.1	0	-1.63898	0.574	0.993	0	1	ACTB
65	UQCRH.1	0	-1.65226	0.17	0.877	0	1	UQCRH
66	NPM1.1	0	-1.65578	0.401	0.977	0	1	NPM1
67	UBB	0	-1.73147	0.25	0.963	0	1	UBB
68	EIF3K	0	-1.74165	0.167	0.877	0	1	EIF3K
69	ATP5MC2.1	0	-1.75952	0.239	0.951	0	1	ATP5MC2
70	OAZ1.1	0	-1.78074	0.28	0.985	0	1	OAZ1
71	EDF1.1	0	-1.79848	0.107	0.809	0	1	EDF1
72	HIST1H1C.1	0	-1.80477	0.213	0.874	0	1	HIST1H1C
73	COX6A1	0	-1.82491	0.107	0.796	0	1	COX6A1
74	GAS5.1	0	-1.8275	0.157	0.854	0	1	GAS5
75	SRP14.1	0	-1.83314	0.294	0.986	0	1	SRP14
76	ATP5MG.1	0	-1.83627	0.24	0.973	0	1	ATP5MG
77	VAMP8.1	0	-1.85735	0.103	0.794	0	1	VAMP8
78	TOMM6	0	-1.86575	0.084	0.773	0	1	TOMM6
79	COX6C	0	-1.87383	0.121	0.861	0	1	COX6C
80	TSPO.1	0	-1.87685	0.126	0.814	0	1	TSPO
81	PTMA.1	0	-1.88748	0.794	0.999	0	1	PTMA
82	SLC25A6	0	-1.89436	0.195	0.939	0	1	SLC25A6
83	EID1.1	0	-1.90227	0.124	0.837	0	1	EID1
84	CHCHD2.1	0	-1.90363	0.217	0.956	0	1	CHCHD2
85	DYNLL1.1	0	-1.91326	0.171	0.899	0	1	DYNLL1
86	ATP5PF	0	-1.91629	0.105	0.828	0	1	ATP5PF
87	FAU.1	0	-1.92186	0.431	0.994	0	1	FAU
88	UBL5	0	-1.92715	0.119	0.871	0	1	UBL5
89	TMA7.1	0	-1.94344	0.191	0.943	0	1	TMA7
90	SERF2	0	-1.95298	0.286	0.985	0	1	SERF2
91	TOMM7.1	0	-1.95639	0.11	0.839	0	1	TOMM7
92	YBX1.1	0	-1.96517	0.253	0.931	0	1	YBX1
93	RPL11	0	-1.98153	0.582	0.996	0	1	RPL11
94	SH3BGRL3.1	0	-1.98193	0.294	0.984	0	1	SH3BGRL3
95	RPL13A	0	-1.99539	0.479	0.995	0	1	RPL13A
96	ACTG1.1	0	-2.00364	0.382	0.955	0	1	ACTG1
97	RPS26.1	0	-2.00506	0.177	0.919	0	1	RPS26
98	RPL36AL	0	-2.0117	0.137	0.899	0	1	RPL36AL
99	RPS11.1	0	-2.01192	0.457	0.994	0	1	RPS11
100	SNHG6.1	0	-2.01925	0.184	0.958	0	1	SNHG6
101	CD2.2	0	8.85932	0.217	0	0	2	CD2
102	TRBC1.1	0	8.16412	0.148	0	0	2	TRBC1
103	SUCNR1.2	0	7.27651	0.363	0.005	0	2	SUCNR1
104	AC125603.1.1	0	6.53168	0.133	0.001	0	2	AC125603.1
105	CD3E.2	0	6.42967	0.227	0.001	0	2	CD3E
106	JAML.2	0	6.17939	0.228	0.003	0	2	JAML
107	MPO.2	0	6.12185	0.535	0.013	0	2	MPO
108	LKAAEAR1.2	0	6.08141	0.237	0.003	0	2	LKAAEAR1
109	TIFAB.2	0	5.84894	0.37	0.004	0	2	TIFAB
110	BAALC-AS2.2	0	5.77296	0.168	0.002	0	2	BAALC-AS2
111	RAB31.2	0	5.77228	0.211	0.008	0	2	RAB31
112	MN1.2	0	5.47751	0.541	0.009	0	2	MN1
113	ARL4C.2	0	5.31712	0.508	0.011	0	2	ARL4C
114	BAALC.2	0	5.26331	0.769	0.057	0	2	BAALC
115	BCL2.2	0	5.25932	0.832	0.08	0	2	BCL2
116	PROM1.2	0	5.23566	0.598	0.021	0	2	PROM1
117	RRM2.2	0	5.23504	0.403	0.046	0	2	RRM2
118	MS4A1.2	0	5.00788	0.337	0.008	0	2	MS4A1
119	LY9.2	0	4.87652	0.329	0.006	0	2	LY9
120	VAT1L.2	0	4.86015	0.402	0.012	0	2	VAT1L
121	VWA1.2	0	4.84828	0.234	0.004	0	2	VWA1
122	FAM111B.2	0	4.84818	0.492	0.031	0	2	FAM111B
123	NKG7.2	0	4.62485	0.545	0.018	0	2	NKG7
124	TMEM200A.2	0	4.58625	0.171	0.004	0	2	TMEM200A
125	CD244.2	0	4.52618	0.291	0.014	0	2	CD244
126	JCHAIN.2	0	4.4776	0.747	0.168	0	2	JCHAIN
127	GGT5.1	0	4.40548	0.306	0.008	0	2	GGT5
128	ASF1B.2	0	4.18025	0.395	0.037	0	2	ASF1B
129	TMIGD2.2	0	4.13303	0.321	0.011	0	2	TMIGD2
130	CD247.2	0	4.06565	0.352	0.015	0	2	CD247
131	TMC3-AS1.2	0	4.0531	0.363	0.019	0	2	TMC3-AS1
132	RTN4R.2	0	3.99653	0.304	0.01	0	2	RTN4R
133	POLQ.2	0	3.92303	0.43	0.047	0	2	POLQ
134	NEGR1.1	0	3.82591	0.664	0.108	0	2	NEGR1
135	BAALC-AS1.2	0	3.79917	0.572	0.04	0	2	BAALC-AS1
136	TCF19.2	0	3.77733	0.403	0.036	0	2	TCF19
137	PCAT14.2	0	3.69812	0.545	0.04	0	2	PCAT14
138	UHRF1.2	0	3.6745	0.94	0.381	0	2	UHRF1
139	TYMS.2	0	3.66036	0.815	0.107	0	2	TYMS
140	CDCA7.2	0	3.62236	0.749	0.083	0	2	CDCA7
141	LIME1.1	0	3.59352	0.469	0.039	0	2	LIME1
142	RAD51AP1.2	0	3.58112	0.449	0.05	0	2	RAD51AP1
143	CMTM3.2	0	3.58099	0.643	0.049	0	2	CMTM3
144	CLSPN.2	0	3.56721	0.544	0.058	0	2	CLSPN
145	PRAM1.2	0	3.56695	0.357	0.021	0	2	PRAM1
146	LNCAROD.2	0	3.56069	0.396	0.029	0	2	LNCAROD
147	RGL4.2	0	3.54537	0.595	0.059	0	2	RGL4
148	IL7R.2	0	3.53729	0.785	0.133	0	2	IL7R
149	SPNS3.2	0	3.49906	0.56	0.04	0	2	SPNS3
150	CDC45.2	0	3.48382	0.452	0.048	0	2	CDC45
151	APOC1.2	0	7.84637	0.954	0.014	0	3	APOC1
152	AC073210.3.3	0	7.82754	0.654	0.001	0	3	AC073210.3
153	AC100834.2.2	0	7.81461	0.335	0.001	0	3	AC100834.2
154	SMILR.3	0	7.78431	0.44	0	0	3	SMILR
155	FAM89A.2	0	7.71636	0.894	0.009	0	3	FAM89A
156	CTSE.1	0	7.62707	0.131	0	0	3	CTSE
157	AKR1C1.2	0	7.5527	0.683	0.004	0	3	AKR1C1
158	DES.3	0	7.53043	0.467	0.001	0	3	DES
159	TGM2.3	0	7.48702	0.642	0.001	0	3	TGM2
160	APOE.3	0	7.44999	0.871	0.006	0	3	APOE
161	PKLR.3	0	7.39794	0.819	0.005	0	3	PKLR
162	KCNH2.2	0	7.36375	0.954	0.012	0	3	KCNH2
163	KRT13.3	0	7.32383	0.36	0.001	0	3	KRT13
164	SLC25A21.3	0	7.31293	0.775	0.009	0	3	SLC25A21
165	HES5.2	0	7.2923	0.223	0.001	0	3	HES5
166	ST6GALNAC1.3	0	7.28809	0.688	0.002	0	3	ST6GALNAC1
167	KLF1.3	0	7.25678	0.988	0.021	0	3	KLF1
168	LINC01151.3	0	7.25328	0.767	0.005	0	3	LINC01151
169	FAM178B.2	0	7.249	0.923	0.04	0	3	FAM178B
170	AL031123.4.2	0	7.24453	0.548	0.002	0	3	AL031123.4
171	SLC10A4.3	0	7.22615	0.688	0.002	0	3	SLC10A4
172	NMU.3	0	7.1976	0.498	0.002	0	3	NMU
173	CTSL.3	0	7.18588	0.5	0.001	0	3	CTSL
174	G0S2.3	0	7.12303	0.5	0.001	0	3	G0S2
175	AC005871.2.3	0	7.08307	0.46	0.001	0	3	AC005871.2
176	PTH2R.3	0	7.08124	0.906	0.017	0	3	PTH2R
177	COL6A5.3	0	7.05425	0.273	0.001	0	3	COL6A5
178	AC007656.2.2	0	7.02547	0.215	0.001	0	3	AC007656.2
179	UCA1.3	0	7.01481	0.565	0.001	0	3	UCA1
180	AL162464.2.1	0	6.98641	0.135	0	0	3	AL162464.2
181	PCAT18.3	0	6.96456	0.575	0.005	0	3	PCAT18
182	EPCAM.2	0	6.92711	0.944	0.022	0	3	EPCAM
183	AC100801.1.3	0	6.8971	0.475	0.002	0	3	AC100801.1
184	HBQ1.3	0	6.86809	0.838	0.004	0	3	HBQ1
185	A4GALT.3	0	6.85277	0.569	0.003	0	3	A4GALT
186	BLVRB.3	0	6.84155	0.994	0.055	0	3	BLVRB
187	AL031123.5.3	0	6.82697	0.769	0.005	0	3	AL031123.5
188	LINC02772.3	0	6.82163	0.269	0	0	3	LINC02772
189	AC127526.4.1	0	6.81303	0.188	0.001	0	3	AC127526.4
190	UBXN10-AS1.3	0	6.77253	0.227	0	0	3	UBXN10-AS1
191	ALOX12B.1	0	6.73193	0.188	0.001	0	3	ALOX12B
192	AHSP.2	0	6.69414	0.883	0.036	0	3	AHSP
193	HES6.3	0	6.68015	0.867	0.012	0	3	HES6
194	YBX2.3	0	6.66271	0.254	0.001	0	3	YBX2
195	NCS1.3	0	6.62018	0.458	0.002	0	3	NCS1
196	PLPP4.3	0	6.58076	0.5	0.002	0	3	PLPP4
197	TNFAIP6.3	0	6.57286	0.535	0.002	0	3	TNFAIP6
198	SMIM10.3	0	6.56008	0.917	0.02	0	3	SMIM10
199	AC073349.1.3	0	6.55477	0.44	0.001	0	3	AC073349.1
200	LINC02610.2	0	6.55315	0.488	0.002	0	3	LINC02610
201	CDH24.2	0	6.22808	0.249	0.004	0	4	CDH24
202	HVCN1.3	0	4.93035	0.479	0.026	0	4	HVCN1
203	TRAC.2	1.89018e-245	5.53559	0.172	0.004	6.91825e-241	4	TRAC
204	PDGFA.1	1.17242e-231	5.59734	0.159	0.003	4.29117e-227	4	PDGFA
205	HDAC9.4	1.67971e-221	4.16108	0.722	0.129	6.14791e-217	4	HDAC9
206	SYT1.1	6.64546e-221	7.45359	0.152	0.003	2.4323e-216	4	SYT1
207	KCNJ2.1	6.93894e-191	5.83328	0.129	0.003	2.53972e-186	4	KCNJ2
208	NAB2.4	3.53969e-190	4.50931	0.311	0.023	1.29556e-185	4	NAB2
209	LINC02550.2	1.02719e-180	5.88988	0.175	0.006	3.75961e-176	4	LINC02550
210	LINC01159.1	1.00616e-176	5.57361	0.123	0.003	3.68263e-172	4	LINC01159
211	BCAT1.4	2.29121e-175	3.58718	0.796	0.216	8.38607e-171	4	BCAT1
212	NME1.4	4.49425e-153	3.33042	0.751	0.208	1.64494e-148	4	NME1
213	SRM.4	2.23326e-149	3.0251	0.744	0.199	8.17394e-145	4	SRM
214	PRDX1.3	7.78563e-129	2.58585	0.977	0.763	2.84962e-124	4	PRDX1
215	SPATA48.3	7.94983e-123	4.10408	0.172	0.01	2.90972e-118	4	SPATA48
216	CCND2.4	1.16055e-117	3.00817	0.657	0.178	4.24774e-113	4	CCND2
217	CDKN2A.2	4.91432e-114	2.75053	0.654	0.184	1.79869e-109	4	CDKN2A
218	PTPN6.4	2.59328e-113	2.62978	0.65	0.184	9.49165e-109	4	PTPN6
219	VGF	2.15936e-109	7.17515	0.058	0.001	7.90347e-105	4	VGF
220	AC147651.4.3	7.43706e-109	5.54743	0.117	0.005	2.72204e-104	4	AC147651.4
221	MTHFD1L.4	1.2725e-107	3.28696	0.511	0.116	4.65749e-103	4	MTHFD1L
222	LINC01483.2	1.92246e-106	5.48727	0.22	0.021	7.03639e-102	4	LINC01483
223	AJUBA.1	3.66787e-104	4.50544	0.113	0.005	1.34248e-99	4	AJUBA
224	SDF2L1.4	1.95323e-101	2.82665	0.693	0.223	7.14902e-97	4	SDF2L1
225	HSP90AB1.4	3.01028e-101	1.87383	0.964	0.728	1.10179e-96	4	HSP90AB1
226	ABRACL.3	3.97937e-99	2.13756	0.88	0.499	1.45649e-94	4	ABRACL
227	AKR1A1.3	5.60151e-99	2.07645	0.845	0.416	2.05021e-94	4	AKR1A1
228	CD83.4	2.07952e-98	3.45985	0.424	0.086	7.61125e-94	4	CD83
229	ITGB2.4	3.05302e-97	3.40249	0.375	0.069	1.11744e-92	4	ITGB2
230	ENO1.4	2.76932e-95	2.18799	0.906	0.569	1.0136e-90	4	ENO1
231	PPA1.4	2.22214e-94	2.34086	0.68	0.226	8.13326e-90	4	PPA1
232	SLC7A1.4	2.40297e-92	2.56351	0.553	0.151	8.7951e-88	4	SLC7A1
233	SSR4.3	2.0486e-91	1.78291	0.932	0.673	7.49808e-87	4	SSR4
234	CALR.4	2.10747e-91	1.72609	0.951	0.63	7.71353e-87	4	CALR
235	EIF4A1.4	2.85522e-89	1.48243	0.968	0.68	1.04504e-84	4	EIF4A1
236	YBX1.4	3.67782e-89	1.7049	0.984	0.86	1.34612e-84	4	YBX1
237	IGHM.4	1.10397e-88	1.44406	0.987	0.874	4.04065e-84	4	IGHM
238	LDHA.4	1.20759e-87	2.3288	0.832	0.434	4.41991e-83	4	LDHA
239	CMSS1.4	1.14289e-86	2.06422	0.751	0.289	4.18311e-82	4	CMSS1
240	SNHG3.4	1.26565e-86	2.19146	0.744	0.296	4.63241e-82	4	SNHG3
241	PTGER4.4	2.74732e-86	3.35253	0.294	0.047	1.00554e-81	4	PTGER4
242	POMP.4	1.16825e-85	1.79071	0.922	0.617	4.27592e-81	4	POMP
243	PSME2.4	1.96147e-84	1.69485	0.877	0.478	7.17919e-80	4	PSME2
244	ATP5MC1.4	2.79813e-84	1.82411	0.777	0.308	1.02414e-79	4	ATP5MC1
245	MIF.4	2.88505e-84	1.81403	0.964	0.733	1.05596e-79	4	MIF
246	FABP5.4	4.88256e-84	2.73187	0.761	0.36	1.78706e-79	4	FABP5
247	NME2.4	7.6915e-84	1.8575	0.929	0.7	2.81517e-79	4	NME2
248	SNX5.4	2.10875e-83	2.0764	0.654	0.219	7.71825e-79	4	SNX5
249	SEC11C.4	2.28176e-82	2.49488	0.592	0.189	8.35146e-78	4	SEC11C
250	IL2RG.4	3.59846e-82	1.9938	0.761	0.317	1.31707e-77	4	IL2RG
251	PF4.2	0	10.3023	0.354	0.004	0	5	PF4
252	PPBP.2	0	10.1421	0.416	0.006	0	5	PPBP
253	GJA4.1	0	9.9333	0.308	0	0	5	GJA4
254	AC100801.2.1	0	9.50906	0.114	0	0	5	AC100801.2
255	CMTM5.4	0	9.37158	0.769	0.005	0	5	CMTM5
256	AC037198.1.1	0	9.32447	0.153	0	0	5	AC037198.1
257	THBS1.2	0	9.28801	0.607	0.003	0	5	THBS1
258	CLEC1B.3	0	9.28515	0.61	0.002	0	5	CLEC1B
259	TUBB1.3	0	9.19535	0.338	0.004	0	5	TUBB1
260	SPX.3	0	9.05885	0.617	0.001	0	5	SPX
261	AP001189.1.1	0	9.02487	0.172	0	0	5	AP001189.1
262	ITGB3.2	0	9.01226	0.731	0.002	0	5	ITGB3
263	TREML1.1	0	9.0082	0.192	0.002	0	5	TREML1
264	AC090409.1.3	0	8.98187	0.373	0.001	0	5	AC090409.1
265	LGALSL.2	0	8.79281	0.36	0.002	0	5	LGALSL
266	ARHGAP6.3	0	8.7623	0.828	0.009	0	5	ARHGAP6
267	TRPC6.5	0	8.75641	0.763	0.005	0	5	TRPC6
268	PROS1.3	0	8.73612	0.782	0.006	0	5	PROS1
269	LY6G6D.2	0	8.70067	0.331	0.001	0	5	LY6G6D
270	GP1BB.4	0	8.54149	0.89	0.044	0	5	GP1BB
271	NRGN.5	0	8.49489	0.851	0.022	0	5	NRGN
272	AL731537.1.1	0	8.39284	0.127	0	0	5	AL731537.1
273	SELP.4	0	8.34507	0.75	0.004	0	5	SELP
274	LTBP1.4	0	8.25594	0.877	0.055	0	5	LTBP1
275	LY6G6F.1	0	8.15557	0.198	0	0	5	LY6G6F
276	AL731557.1.1	0	8.15488	0.302	0.001	0	5	AL731557.1
277	EGF.2	0	7.97144	0.377	0.002	0	5	EGF
278	RGS18.4	0	7.83941	0.864	0.023	0	5	RGS18
279	NFIB.3	0	7.83198	0.698	0.004	0	5	NFIB
280	CCL5.2	0	7.79811	0.347	0.009	0	5	CCL5
281	RGS6.3	0	7.78938	0.679	0.012	0	5	RGS6
282	AC015922.3.2	0	7.76319	0.172	0.001	0	5	AC015922.3
283	AL136090.2.2	0	7.70005	0.169	0.001	0	5	AL136090.2
284	TNNI3.1	0	7.64536	0.133	0	0	5	TNNI3
285	CLU.5	0	7.6079	0.825	0.015	0	5	CLU
286	VEGFC.1	0	7.53091	0.227	0.001	0	5	VEGFC
287	EXOC3L4.2	0	7.49371	0.341	0.001	0	5	EXOC3L4
288	ITPKA.4	0	7.46831	0.744	0.005	0	5	ITPKA
289	DOK6.2	0	7.44729	0.552	0.006	0	5	DOK6
290	VWF.2	0	7.42863	0.724	0.011	0	5	VWF
291	CCDC175.4	0	7.4092	0.763	0.011	0	5	CCDC175
292	ITGB5.2	0	7.40823	0.442	0.003	0	5	ITGB5
293	CXCL2.2	0	7.3816	0.601	0.008	0	5	CXCL2
294	WNT11.1	0	7.3551	0.24	0.001	0	5	WNT11
295	DKK1.2	0	7.32173	0.513	0.003	0	5	DKK1
296	ITGA2.3	0	7.30738	0.643	0.006	0	5	ITGA2
297	AL157895.1.5	0	7.30356	0.87	0.032	0	5	AL157895.1
298	ANGPT1.4	0	7.24498	0.844	0.034	0	5	ANGPT1
299	CATSPER1.1	0	7.23541	0.214	0.001	0	5	CATSPER1
300	AC004053.1.2	0	7.23142	0.341	0.005	0	5	AC004053.1
301	TROAP.6	2.5253e-223	5.35467	0.551	0.043	9.24286e-219	6	TROAP
302	MKI67.6	3.25826e-208	4.01701	0.702	0.078	1.19256e-203	6	MKI67
303	PTMS.5	1.817e-160	3.67145	0.798	0.136	6.65042e-156	6	PTMS
304	BIRC5.6	5.74505e-160	4.04985	0.556	0.061	2.10275e-155	6	BIRC5
305	PTTG1.5	7.18546e-158	4.1976	0.882	0.192	2.62995e-153	6	PTTG1
306	CENPF.5	2.76638e-149	4.07501	0.742	0.125	1.01252e-144	6	CENPF
307	CDC20.6	2.222e-137	5.05374	0.517	0.063	8.13275e-133	6	CDC20
308	LGALS1.5	2.16917e-126	4.4957	0.539	0.073	7.93939e-122	6	LGALS1
309	CCNB2.6	1.8774e-116	4.35781	0.539	0.081	6.87149e-112	6	CCNB2
310	HMMR.5	6.0046e-114	4.70052	0.41	0.045	2.19774e-109	6	HMMR
311	ASPM.6	6.08502e-99	4.56298	0.444	0.062	2.22718e-94	6	ASPM
312	CEP55.6	3.71809e-92	4.57337	0.309	0.031	1.36086e-87	6	CEP55
313	PIMREG.4	4.99859e-92	4.52824	0.191	0.011	1.82953e-87	6	PIMREG
314	HMGN2.5	1.86222e-82	2.25229	0.983	0.772	6.81592e-78	6	HMGN2
315	CDCA8.6	2.37213e-82	3.73597	0.326	0.039	8.68222e-78	6	CDCA8
316	UBE2C.6	2.68424e-78	2.95654	0.399	0.059	9.82458e-74	6	UBE2C
317	HMGB3.6	1.13599e-77	2.78742	0.607	0.14	4.15784e-73	6	HMGB3
318	CDKN3.5	1.2034e-69	3.26839	0.449	0.086	4.40455e-65	6	CDKN3
319	PLK1.6	7.51565e-66	4.20881	0.23	0.024	2.7508e-61	6	PLK1
320	NEK2.5	8.88548e-66	4.579	0.242	0.027	3.25217e-61	6	NEK2
321	GTSE1.6	2.64559e-65	3.4066	0.354	0.056	9.68313e-61	6	GTSE1
322	DLGAP5.6	6.28043e-65	3.51434	0.315	0.045	2.2987e-60	6	DLGAP5
323	HMGB1.6	5.74125e-64	1.51061	1	0.952	2.10136e-59	6	HMGB1
324	MALAT1.5	1.54368e-63	-1.13788	1	0.999	5.65003e-59	6	MALAT1
325	PDE4D.6	2.99697e-62	-2.39755	0.775	0.952	1.09692e-57	6	PDE4D
326	HMGB2.6	3.60751e-62	2.44618	0.978	0.814	1.32038e-57	6	HMGB2
327	STMN1.6	5.28945e-61	1.63663	0.989	0.819	1.93599e-56	6	STMN1
328	AC010173.1.4	9.21436e-61	4.30225	0.129	0.008	3.37255e-56	6	AC010173.1
329	CKS1B.5	9.70324e-61	2.68776	0.618	0.182	3.55148e-56	6	CKS1B
330	ARL6IP1.6	1.55466e-59	2.78484	0.848	0.519	5.69022e-55	6	ARL6IP1
331	KIFC1.6	1.71179e-59	3.05628	0.309	0.046	6.26534e-55	6	KIFC1
332	TMSB4X.6	2.31281e-59	0.885647	1	0.951	8.4651e-55	6	TMSB4X
333	NUCKS1.6	5.60638e-59	1.74945	0.978	0.781	2.05199e-54	6	NUCKS1
334	HDGF.6	8.46905e-59	1.81294	0.893	0.558	3.09976e-54	6	HDGF
335	TMSB10.5	6.7657e-58	0.957806	0.994	0.949	2.47632e-53	6	TMSB10
336	PTMA.6	8.81884e-57	0.838968	1	0.978	3.22778e-52	6	PTMA
337	LSM5.6	4.03734e-55	2.05632	0.826	0.379	1.47771e-50	6	LSM5
338	TUBA1B.5	2.82798e-51	1.78131	0.893	0.471	1.03507e-46	6	TUBA1B
339	VIM.4	1.45362e-49	1.54092	0.989	0.792	5.32039e-45	6	VIM
340	RAN.6	3.17836e-49	1.43705	0.944	0.599	1.16331e-44	6	RAN
341	DPYD.6	7.48879e-49	-1.66789	0.792	0.963	2.74097e-44	6	DPYD
342	CCNB1.5	8.184e-49	3.51427	0.393	0.09	2.99543e-44	6	CCNB1
343	HNRNPM.5	9.98955e-49	0.932161	0.994	0.892	3.65628e-44	6	HNRNPM
344	AL589693.1.6	1.73878e-48	-2.29954	0.725	0.923	6.36411e-44	6	AL589693.1
345	GLRX5.6	2.69829e-48	1.58502	0.893	0.529	9.87601e-44	6	GLRX5
346	CDC25B.4	2.95258e-48	2.92015	0.326	0.062	1.08068e-43	6	CDC25B
347	LINC01374.6	6.09842e-48	-2.17628	0.629	0.895	2.23208e-43	6	LINC01374
348	GAPDH.6	6.96346e-48	0.965063	0.994	0.892	2.5487e-43	6	GAPDH
349	H2AFZ.6	3.6399e-47	1.43118	0.955	0.679	1.33224e-42	6	H2AFZ
350	HNRNPA2B1.5	4.89416e-47	0.853209	1	0.966	1.79131e-42	6	HNRNPA2B1
351	IGLC3.2	0	12.7624	0.542	0.001	0	7	IGLC3
352	NTS	0	11.1613	0.26	0	0	7	NTS
353	ADAM23.1	0	10.993	0.729	0.002	0	7	ADAM23
354	BMP3.1	0	10.7683	0.698	0.001	0	7	BMP3
355	IGLC1.3	0	10.6283	0.729	0.006	0	7	IGLC1
356	IGLC2.3	0	10.0657	0.823	0.006	0	7	IGLC2
357	FCRLA.2	0	10.0068	0.635	0.002	0	7	FCRLA
358	LINC01781	0	9.61583	0.188	0.001	0	7	LINC01781
359	LINC02397.2	0	9.27291	0.271	0.001	0	7	LINC02397
360	TCL1A.3	0	9.10579	0.823	0.023	0	7	TCL1A
361	CLEC17A.2	0	8.72723	0.333	0.003	0	7	CLEC17A
362	ROR1.2	0	8.43136	0.854	0.013	0	7	ROR1
363	LAMP5.3	0	8.40888	0.427	0.005	0	7	LAMP5
364	SPIB.4	0	8.36979	0.844	0.01	0	7	SPIB
365	SCT.2	0	7.91089	0.24	0.002	0	7	SCT
366	IKZF3.3	0	7.83498	0.792	0.016	0	7	IKZF3
367	AL590009.1.1	0	7.66621	0.312	0.003	0	7	AL590009.1
368	APBB2.3	0	7.60651	0.698	0.015	0	7	APBB2
369	IGFBP3.2	0	7.57743	0.281	0.003	0	7	IGFBP3
370	CDHR3.2	0	7.57483	0.438	0.006	0	7	CDHR3
371	AC025887.2.2	0	7.47661	0.469	0.006	0	7	AC025887.2
372	SETBP1.3	0	7.46552	0.469	0.011	0	7	SETBP1
373	MS4A6A.2	0	7.33422	0.333	0.001	0	7	MS4A6A
374	LINC00472.3	0	7.23087	0.646	0.016	0	7	LINC00472
375	HCK.2	0	6.20868	0.854	0.036	0	7	HCK
376	C16orf74.3	3.33733e-302	6.45618	0.677	0.027	1.2215e-297	7	C16orf74
377	KLHL14.5	1.06233e-288	6.34273	0.802	0.041	3.88823e-284	7	KLHL14
378	AC007569.1.5	4.94e-254	6.92441	0.385	0.009	1.80809e-249	7	AC007569.1
379	MYO1C.3	9.80232e-241	6.32835	0.625	0.029	3.58775e-236	7	MYO1C
380	FAM41AY2	1.3095e-222	9.91986	0.104	0	4.79291e-218	7	FAM41AY2
381	HECW1.1	7.91739e-217	8.23536	0.26	0.004	2.89785e-212	7	HECW1
382	IGF2	1.74129e-203	10.894	0.073	0	6.37331e-199	7	IGF2
383	CEBPD.3	2.37772e-190	6.104	0.312	0.008	8.70269e-186	7	CEBPD
384	IGLC5.1	1.87197e-188	8.14953	0.125	0.001	6.85161e-184	7	IGLC5
385	ROR1-AS1	8.97961e-187	6.49652	0.198	0.003	3.28663e-182	7	ROR1-AS1
386	SIT1.3	3.09459e-186	6.95793	0.292	0.007	1.13265e-181	7	SIT1
387	AC004870.3.3	5.13123e-184	7.18901	0.281	0.007	1.87808e-179	7	AC004870.3
388	MYO3A	1.18003e-180	7.65204	0.208	0.003	4.31903e-176	7	MYO3A
389	MYBPC2.2	1.90522e-180	7.15608	0.208	0.003	6.97329e-176	7	MYBPC2
390	TOX2.1	2.12915e-177	5.88517	0.208	0.003	7.7929e-173	7	TOX2
391	FCER2	1.49539e-172	8.20804	0.125	0.001	5.47326e-168	7	FCER2
392	PLD5.3	4.93449e-169	7.17062	0.406	0.017	1.80607e-164	7	PLD5
393	VDR.3	2.56309e-158	6.25959	0.292	0.009	9.38118e-154	7	VDR
394	ACSM1.7	2.34523e-146	5.41322	0.865	0.107	8.58376e-142	7	ACSM1
395	IGLC6	6.55748e-146	10.7558	0.052	0	2.4001e-141	7	IGLC6
396	IGLJ1	6.55748e-146	9.70523	0.052	0	2.4001e-141	7	IGLJ1
397	DNASE1L3.2	4.97124e-139	7.01762	0.177	0.003	1.81952e-134	7	DNASE1L3
398	IRF4.4	2.91953e-131	5.03461	0.812	0.101	1.06858e-126	7	IRF4
399	ADARB1.6	7.01447e-130	6.04522	0.688	0.072	2.56737e-125	7	ADARB1
400	AC004870.4.2	8.44195e-130	6.59324	0.177	0.004	3.08984e-125	7	AC004870.4
401	AVP.1	0	13.6032	1	0	0	8	AVP
402	BEX1.3	0	11.2434	0.564	0.001	0	8	BEX1
403	PREX2.1	0	10.7764	0.872	0.001	0	8	PREX2
404	HLF.2	0	10.5619	0.897	0.001	0	8	HLF
405	FAM198B-AS1	0	10.2195	0.256	0	0	8	FAM198B-AS1
406	AC026369.3	0	9.73401	0.462	0	0	8	AC026369.3
407	AC011139.1.4	0	9.57768	0.821	0.01	0	8	AC011139.1
408	HOXB5.1	0	9.4638	0.205	0	0	8	HOXB5
409	RASSF9	0	9.25773	0.154	0	0	8	RASSF9
410	PDZRN4.5	0	9.24603	0.949	0.006	0	8	PDZRN4
411	ADGRG6.3	0	9.11456	0.718	0.003	0	8	ADGRG6
412	AC103702.1	0	9.02648	0.231	0	0	8	AC103702.1
413	AC025040.1.1	0	8.89684	0.256	0.001	0	8	AC025040.1
414	AC090531.1	0	8.85596	0.205	0	0	8	AC090531.1
415	PRDM16	0	8.56778	0.436	0.001	0	8	PRDM16
416	CLEC9A.3	0	8.47889	0.667	0.003	0	8	CLEC9A
417	CDH7	0	8.22768	0.385	0.001	0	8	CDH7
418	CRHBP.3	0	8.17541	0.949	0.016	0	8	CRHBP
419	HOPX.4	0	8.1418	0.872	0.012	0	8	HOPX
420	SLC1A6	0	8.0928	0.564	0.002	0	8	SLC1A6
421	MMP2	0	7.56002	0.462	0.001	0	8	MMP2
422	LIMCH1.2	0	7.4661	0.564	0.004	0	8	LIMCH1
423	GPAT3.3	0	7.24708	0.641	0.003	0	8	GPAT3
424	DYTN.4	0	7.17404	0.923	0.012	0	8	DYTN
425	CSF3R.2	0	7.08506	0.897	0.004	0	8	CSF3R
426	ATP8B4.6	2.3447e-286	6.73693	0.974	0.026	8.58185e-282	8	ATP8B4
427	THY1	7.5811e-286	9.21708	0.154	0	2.77476e-281	8	THY1
428	HOXB-AS3.4	1.86283e-273	5.97538	0.513	0.007	6.81816e-269	8	HOXB-AS3
429	NKX2-3.1	1.78998e-263	8.08864	0.256	0.001	6.5515e-259	8	NKX2-3
430	MCF2L-AS1	1.53153e-255	9.39423	0.128	0	5.60556e-251	8	MCF2L-AS1
431	CLEC3B	1.58868e-255	8.41758	0.128	0	5.81472e-251	8	CLEC3B
432	DANT2.4	5.79586e-250	6.28881	0.795	0.019	2.12134e-245	8	DANT2
433	RBPMS.3	2.38153e-246	6.29383	0.974	0.03	8.71665e-242	8	RBPMS
434	ADAM28.5	2.38648e-246	6.8424	0.821	0.021	8.73476e-242	8	ADAM28
435	PRKG2.6	4.30452e-243	7.39965	0.949	0.029	1.5755e-238	8	PRKG2
436	SELENOM	2.25916e-238	7.00503	0.282	0.002	8.26875e-234	8	SELENOM
437	CHRM3.4	2.98947e-233	6.84556	0.949	0.031	1.09417e-228	8	CHRM3
438	CEBPA-DT	2.22502e-229	9.31587	0.103	0	8.1438e-225	8	CEBPA-DT
439	PRDM16-DT	2.41539e-229	9.24576	0.103	0	8.84057e-225	8	PRDM16-DT
440	NOG.4	5.25348e-221	6.8071	0.385	0.004	1.92283e-216	8	NOG
441	RGS1.4	9.6259e-220	6.14895	0.667	0.015	3.52318e-215	8	RGS1
442	ST6GALNAC5.1	2.38478e-215	7.75386	0.256	0.002	8.72853e-211	8	ST6GALNAC5
443	SPOCK3.5	5.50505e-214	7.00995	0.487	0.008	2.0149e-209	8	SPOCK3
444	MEG3.1	1.50523e-212	6.76702	0.308	0.003	5.50928e-208	8	MEG3
445	AJ009632.2.6	2.89987e-200	6.51395	0.923	0.034	1.06138e-195	8	AJ009632.2
446	LOXL1-AS1.2	1.07459e-199	7.10218	0.282	0.003	3.93311e-195	8	LOXL1-AS1
447	COL6A1	8.70235e-198	7.86046	0.154	0.001	3.18515e-193	8	COL6A1
448	TMEM163.3	4.22458e-196	5.3201	0.821	0.026	1.54624e-191	8	TMEM163
449	TMEM98.3	8.50706e-196	7.17508	0.359	0.004	3.11367e-191	8	TMEM98
450	IL12A-AS1.4	9.72386e-192	6.35653	0.872	0.031	3.55903e-187	8	IL12A-AS1
